# Supplementary material for: The effect of low intensity shockwave treatment (Li-SWT) on human myoblasts and mouse skeletal muscle
Source: BMC Musculoskelet Disord. 2017 Dec 29;18:557. doi: 10.1186/s12891-017-1879-4 (PMC5747105; doi:10.1186/s12891-017-1879-4)
Supplement: Supplementary file 1 — Numerical data (fold changes) from the in vitro and in vivo gene expression studies. The table shows the numerical data (fold changes) from the in vitro gene expression studies (Fig. 1 and Fig. 2) and the numerical data from the in vivo gene expression studies (Fig. 5, Fig. 6 and Fig. 7). (XLSX 58 kb) [file 12891_2017_1879_MOESM1_ESM.xlsx]

## Sheet: Ark1
	S3
	Numerical data (fold changes) from the in vitro gene expression studies (Fig. 1 and Fig. 2)
	Gene name	Time (hours) in Growth Medium	Myoblast culture ID
			Controls			Li-SWT
	TGFB1		1	2	3	1	2	3
		5	2.072	1.532	1.319	2.059	1.513	1.275
		12	2.268	2.185	2.204	1.827	1.877	1.955
		24	0.5923	0.8037	1.461	0.6106	0.8921	1.257
		48	0.5774	0.6256	1.017	0.5809	0.6515	1.038
		72	0.5239	0.6643	0.7883	0.5454	0.6528	0.8166
		96	0.6215	0.8025	0.7537	0.7943	0.6968	0.7196
	SMAD3	5	1.727	1.227	1.655	1.756	1.211	1.535
		12	1.072	0.6849	0.5826	0.9394	0.7049	0.535
		24	1.229	0.7526	0.7067	1.201	0.6778	0.6332
		48	0.9716	0.7235	0.7637	0.9218	0.6263	0.7847
		72	0.6554	0.7585	0.9385	0.6694	0.8654	0.7859
		96	1.065	1.976	1.075	1.087	8.527	1.58
	SMAD7	5	1.696	2.148	1.289	2.016	1.749	1.412
		12	1.55	1.358	0.9561	1.823	1.509	1.256
		24	1.122	1.489	0.637	1.194	1.28	0.654
		48	0.8725	1.407	0.5071	0.9684	0.7114	0.632
		72	1.273	1.358	0.8451	0.9922	1.312	0.7598
		96	0.4789	0.7051	0.7674	0.3962	0.1174	1.225
	KI67	5	0.5459	1.3	0.7491	0.6032	1.112	0.7936
		12	0.659	1.182	0.3512	0.7448	1.505	0.4432
		24	2.874	1.635	0.5827	2.887	1.673	0.7663
		48	1.459	1.89	0.576	1.799	1.548	0.5101
		72	0.8012	1.632	0.4307	0.8197	1.724	0.4749
		96	0.5391	1.979	0.4339	0.5516	14.19	0.8297
	CYCLIN D1	5	0.8179	0.7328	0.5389	0.8199	0.648	0.6049
		12	2.099	1.207	0.9366	1.65	1.444	1.054
		24	1.306	1.401	0.9036	1.352	1.262	0.9678
		48	0.8084	1.117	0.7326	0.9441	1.006	0.7437
		72	0.6261	1.357	1.043	0.6342	1.26	0.9918
		96	0.5738	1.545	0.914	0.4739	3.888	1.209
	P21	5	1.464	1.019	1.862	1.281	0.9866	1.58
		12	0.9977	0.8458	0.977	0.903	0.6561	0.8532
		24	0.7702	0.6964	1.268	0.7495	0.6715	1.243
		48	0.8374	0.5612	1.206	0.869	0.6448	1.568
		72	0.7521	0.7109	1.455	0.7105	0.6741	1.417
		96	0.924	0.8001	1.466	0.9579	3.148	1.183
	P53	5	1.425	1.094	0.8724	1.291	1.115	0.9077
		12	0.7452	0.8882	0.5961	0.6896	0.7579	0.5674
		24	0.5931	0.6809	0.6226	0.6149	0.7495	0.5925
		48	0.9164	0.9774	0.6214	0.8775	1.323	0.7907
		72	1.174	1.244	0.9523	1.31	1.363	0.9425
		96	2.423	1.882	1.563	2.547	2.535	1.273
	CASP3	5	1.538	0.7754	0.7078	1.33	0.744	0.7273
		12	2.094	0.9022	0.6384	2.303	1.284	0.7427
		24	2.055	1.148	0.7134	1.93	0.8624	0.6084
		48	1.106	0.9091	0.5933	1.3	0.8684	0.5102
		72	0.6713	0.9235	0.7027	0.7797	0.9288	0.5923
		96	0.7716	2.291	0.9782	0.7012	4.35	1.076
	PAX3	5	1.712	0.8751	1.602	1.312	0.8742	0.7158
		12	2.026	0.9513	0.5905	1.617	1.065	0.9955
		24	2.495	1.08	0.37	2.743	1.145	0.7444
		48	1.937	1.082	0.8403	2.355	0.977	0.2812
		72	1.354	0.8387	0.4015	1.473	1.176	0.6145
		96	1.586	1.413	0.2693	1.26	0.5993	0.4423
	PAX7	5	0.5976	5.963	0.6619	0.5585	4.963	0.6533
		12	0.3932	4.163	0.2818	0.3328	4.031	0.375
		24	0.5194	5.161	0.2938	0.5047	5.376	0.3491
		48	0.373	4.7	0.4719	0.3915	4.448	0.3865
		72	0.509	4.85	0.209	0.4014	5.358	0.2108
		96	0.5681	12.45	0.2924	0.5495	29.23	0.3125
	MYF5	5	0.996	2.342	0.8695	0.7377	2.137	0.8763
		12	1.015	1.657	0.7126	0.9	1.921	0.8905
		24	1.3	1.952	0.6741	1.233	1.819	0.6825
		48	1.058	1.652	0.5044	1.014	1.569	0.5542
		72	0.7278	1.681	0.5271	0.7062	1.635	0.5655
		96	0.4642	0.8968	0.4939	0.3566	4.695	0.6562
	MYOD1	5	0.5092	1.427	0.1334	0.6083	1.259	0.1266
		12	0.7574	1.733	0.241	0.4063	1.466	0.1998
		24	0.7548	2.194	0.4392	0.7935	2.636	0.3184
		48	1.217	2.89	0.4145	1.306	3.103	0.4877
		72	1.03	3.898	0.4355	1.169	4.823	0.4006
		96	3.741	11.89	0.7462	3.8	9.144	0.4445
	MYOG	5	21.59	1.841	0.7772	22.6	1.731	0.5618
		12	11.91	1.667	0.6026	10.36	1.289	0.6098
		24	5.417	0.7861	0.4278	5.672	1.183	0.3563
		48	1.628	0.4251	0.1882	1.959	0.4112	0.1771
		72	0.4753	0.4066	0.1031	0.4791	0.7646	0.07421
		96	1.433	10.48	0.07743	0.9797	7.623	0.03973
	MEF2A	5	3.298	1.144	0.8123	3.171	0.9914	0.8841
		12	3.15	1.059	0.6277	3.54	1.591	0.8972
		24	1.501	0.9471	0.4255	1.651	0.7621	0.7221
		48	0.9247	1.451	0.4006	0.9025	1.232	0.3648
		72	0.5072	1.551	0.7035	0.6607	1.534	0.66
		96	0.446	2.819	0.6256	0.33	1.049	0.9186
	HGF	5	0.9306	1.488	3.632	0.9086	1.182	2.623
		12	0.532	0.9238	1.265	0.5287	1.177	1.424
		24	0.5658	1.039	1.376	0.4519	0.8042	1.331
		48	0.3487	1.261	1.421	0.4073	0.9981	1.398
		72	0.2363	1.481	1.427	0.3191	1.286	1.333
		96	0.3043	2.041	1.429	0.3205	5.762	2.06
	MET	5	0.4518	0.7324	0.4956	0.4692	0.5315	0.4948
		12	1.248	0.8309	0.4905	1.25	1.32	0.638
		24	2.302	1.502	0.5077	2.115	1.035	0.5704
		48	1.551	1.79	0.7457	1.883	1.519	0.5743
		72	1.098	1.904	0.6524	1.159	1.688	0.6478
		96	0.8146	1.728	0.7639	0.7426	8.104	1.107
	Numerical data (fold changes) from the in vivo gene expression studies conducted in mice (Fig. 5, Fig. 6 and Fig.7)
	Gene name	Time	Controls (right hindlimb)			Li-SWT (left hindlimb)
		Days after injury	1	2	3	1	2	3
	Bax	2	2.016	2.465	1.577	3.078	2.958	2.468
		3	2.364	2.703	2.714	2.807	2.787	2.936
		5	0.9402	1.294	1.498	1.452	1.285	1.53
		7	0.9446	0.4964	0.6433	0.7984	0.4874	0.4386
		10	0.3555	0.376	0.5126	0.3794	0.3438	0.6262
		14	0.569	0.4013	0.5821	0.7242	0.9636	0.6162
		21	0.8397	0.7249	0.8505	0.625	0.8924	0.5764
	Bcl2	2	2.133	1.743	1.272	2.613	2.274	2.04
		3	0.6932	0.7611	1.041	1.059	0.7935	1.61
		5	1.317	0.6856	1.045	1.057	1.268	0.7888
		7	0.8202	0.848	0.7675	0.7175	0.8317	0.672
		10	0.9805	0.6677	0.9918	1.165	0.7769	0.7217
		14	1.086	0.9727	1.054	0.7362	0.5356	0.9956
		21	0.8523	0.8103	0.8296	0.9777	1.126	0.9405
	Casp3	2	2.896	2.492	1.753	3.823	3.558	2.801
		3	2.023	2.846	3.752	3.384	2.89	5.102
		5	1.786	0.9425	0.9765	1.88	1.916	1.251
		7	0.9084	0.8164	0.8365	1.335	0.9462	0.842
		10	0.6527	0.3579	0.4356	0.8125	0.3566	0.3822
		14	0.4549	0.4723	0.4398	0.4358	0.2979	0.5315
		21	0.4753	0.2741	0.3288	0.5757	0.4735	0.4593
	Il1a	2	2.254	1.481	1.274	2.938	2.607	2.372
		3	3.164	3.402	3.792	2.099	2.246	3.639
		5	4.677	2.776	1.945	4.325	4.292	2.819
		7	2.281	0.8978	1.578	1.508	1.11	0.4768
		10	0.5714	0.1066	0.07043	0.2898	0.1338	0.1414
		14	0.07961	0.1063		0.4153	0.4128
		21	0.1452	0.1098	3.746	0.09507	0.09223
	Tnfa	2	5.161	4.086	1.386	11.48	3.95	4.215
		3	2.784	3.404	2.054	3.424	4.07	2.623
		5	0.9231	0.997	0.8726	2.99	0.6849	1.085
		7	0.7316	0.7225	0.6028	0.4672	1.052	0.4853
		10	0.3407	0.3579	0.2156	0.3721	0.1602	0.349
		14	0.6306	0.3831	0.5995	0.8067	0.8884	0.4376
		21	1.225	0.3342	1.045	0.7152	0.4299	0.5674
	Il1b	2	7.999	6.71	2.554	15.01	8.582	8.016
		3	2.077	1.826	3.638	2.588	1.444	2.476
		5	2.621	1.781	1.143	4.487	1.91	1.924
		7	1.668	0.929	1.234	0.7428	2.563	1.063
		10	0.2446	0.3412	0.2587	0.3572	0.3112	0.3037
		14	0.3104	0.2677	0.3118	0.3444	0.3988	0.3044
		21	0.3683	0.1545	0.2968	0.222	0.2503	0.2194
	Il6	2	6.429	6.103	3.056	8.174	3.92	7.456
		3	3.875	3.637	4.1	3.76	2.878	3.295
		5	1.015	0.7617	0.5553	0.9464	1.205	1.401
		7	0.8955	0.8198	0.6968	0.308	1.041	0.5985
		10	0.4156	0.3665	0.3608	0.3241	0.3208	0.5419
		14	0.6143	0.3854	0.348	0.1272	0.2172	0.5632
		21	0.3563	0.9077	0.4417	0.781	0.8149	0.6974
	Ccl2	2	39.04	41.89	12.22	63.94	48.33	33.79
		3	8.678	19.4	8.678	13.93	20.58	11.44
		5	0.7516	0.9807	0.4879	1.135	0.9573	0.7301
		7	0.4608	0.2336	0.3882	0.204	0.7951	0.3183
		10	0.2135	0.1292	0.1566	0.2001	0.1196	0.1687
		14	0.2557	0.1349	0.1584	0.3112	0.2139	0.1423
		21	0.5046	0.1017	0.2902	0.331	0.1619	0.2256
	Ccr2	2	18.67	10.07	3.387	18.28	7.489	5.768
		3	2.754	3.978	4.963	4.938	4.383	6.243
		5	1.184	1.084	1.051	1.465	1.076	1.306
		7	0.7315	0.5417	0.6269	0.478	0.5608	0.3718
		10	0.2252	0.2614	0.3494	0.2365	0.1855	0.4052
		14	0.3185	0.2211	0.3037	0.3416	0.4576	0.2849
		21	0.6813	0.2924	0.6172	0.4799	0.3851	0.4982
	Pax7	2	1.468	1.167	1.15	1.852	1.495	1.632
		3	1.654	1.38	2.212	2.474	1.047	2.669
		5	2.677	0.8764	1.2	1.805	2.482	1.051
		7	0.7834	0.6916	0.7444	0.8953	0.694	0.9107
		10	1.012	0.9448	0.8364	1.037	0.9517	0.5184
		14	0.6942	0.7981	0.4619	0.3493	0.3749	0.7386
		21	0.7707	0.4208	0.572	0.9085	0.7586	0.8219
	Myf5	2	1.089	0.7925	0.7626	1.38	1.147	1.174
		3	1.439	0.8457	1.964	2.486	0.7095	2.167
		5	4.553	2.116	1.992	3.392	4.483	1.865
		7	1.125	0.7219	0.9892	1.146	0.8214	0.9029
		10	0.6853	0.7251	0.6825	0.8157	0.6804	0.5351
		14	0.5195	0.6052	0.5001	0.4664	0.3303	0.6361
		21	0.7922	0.66	0.6148	0.8144	0.8821	0.6724
	Met	2	2.258	2.52	1.667	1.975	2.563	2.771
		3	2.473	3.071	2.755	3.636	3.953	3.375
		5	0.8937	0.6536	0.6601	0.757	0.9891	1.031
		7	0.5584	0.6919	0.5027	0.6388	0.7101	0.6694
		10	0.5776	0.6452	0.7669	0.5536	0.7118	0.7521
		14	0.6867	0.5039	0.4477	0.5891	0.404	0.4739
		21	0.685	0.9004	0.5632	0.6693	1.194	1.027
	MyoD1	2	2.147	2.459	1.511	2.981	1.851	2.279
		3	3.179	3.372	5.715	4.168	2.202	6.785
		5	1.468	0.8621	0.7884	1.313	1.475	0.9546
		7	0.5724	0.7233	0.6836	0.5508	0.6407	0.7943
		10	0.6044	0.456	0.5844	0.5638	0.447	0.5187
		14	0.4185	0.5444	0.4047	0.3162	0.3193	0.5112
		21	0.831	1.202	0.5712	0.5442	1.132	0.5067
	Myf6	2	0.655	0.7663	1.057	0.45	0.8106	0.7213
		3	0.6636	0.4803	0.9129	0.7294	0.6503	0.5158
		5	1.913	1.897	1.333	2.486	1.941	1.004
		7	0.8839	1.3	1.268	0.9906	0.9831	1.302
		10	0.6857	0.7753	1.806	0.8143	0.756	1.5
		14	1.136	0.6458	0.8579	1.359	0.6262	0.8059
		21	1.452	1.525	1.244	1.169	1.815	1.038
	Mstn	2	1.516	1.252	2.035	1.045	1.502	1.822
		3	0.8989	0.6089	0.6858	0.5075	0.6098	0.4313
		5	0.6371	0.8347	0.9066	0.8781	0.6007	0.6816
		7	0.7601	1.368	0.5487	0.8463	0.7353	0.6925
		10	0.553	1.719	1.75	0.6909	1.873	1.578
		14	0.9323	0.6098	0.5509	0.644	0.7514	1.03
		21	1.598	3.345	1.358	1.614	4.065	1.677
	Myog	2	1.516	1.252	2.035	1.045	1.502	1.822
		3	0.8989	0.6089	0.6858	0.5075	0.6098	0.4313
		5	0.6371	0.8347	0.9066	0.8781	0.6007	0.6816
		7	0.7601	1.368	0.5487	0.8463	0.7353	0.6925
		10	0.553	1.719	1.75	0.6909	1.873	1.578
		14	0.9323	0.6098	0.5509	0.644	0.7514	1.03
		21	1.598	3.345	1.358	1.614	4.065	1.677
	Hgf	2	7.961	5.796	4.196	7.957	8.06	4.945
		3	2.646	3.736	4.003	3.934	3.432	7.019
		5	2.299	1.057	1.597	1.795	2.454	1.501
		7	0.6782	0.4243	0.5484	0.6423	0.7034	0.489
		10	0.4238	0.3281	0.3485	0.4876	0.2349	0.2696
		14	0.2763	0.4028	0.4572	0.3044	0.3412	0.4361
		21	0.4836	0.2143	0.3434	0.4154	0.3527	0.2701
	Mef2c	2	0.9539	0.9094	0.8153	0.4514	0.9374	0.8247
		3	0.5045	0.3275	0.7525	0.6569	0.3292	0.5271
		5	1.659	1.009	1.124	1.544	1.532	1.101
		7	0.979	1.125	0.7631	1.013	0.8007	0.7903
		10	1.135	1.162	1.087	1.156	1.218	0.9668
		14	0.8872	1.431	1.127	0.6554	0.7464	1.46
		21	1.909	2.401	1.043	2.118	2.855	1.875
	Tgfb1	2	2.237	3.109	1.699	3.44	3.062	2.688
		3	2.415	2.339	3.182	2.957	2.091	3.893
		5	1.547	1.179	1.129	1.782	1.521	1.466
		7	0.95	0.7251	0.8426	0.7457	0.8728	0.7087
		10	0.5761	0.3861	0.4885	0.6497	0.3536	0.4473
		14	0.5219	0.4928	0.6048	0.486	0.4772	0.5365
		21	0.5782	0.3437	0.3954	0.6004	0.5719	0.5407
	Angpt1	2	1.294	1.167	1.105	1.304	1.097	1.177
		3	0.5475	0.4957	0.7227	0.5498	0.5652	0.653
		5	0.9444	0.661	0.904	0.9752	0.8679	0.7941
		7	0.617	1.164	0.5524	0.7009	0.9783	0.7199
		10	1.052	0.9007	1.472	1.399	0.8986	1.114
		14	1.177	1.219	1.056	0.7357	0.8869	1.485
		21	1.504	1.931	1.211	2.495	2.357	2.036
	Angpt2	2	2.858	3.701	0.7839	4.429	4.15	2.931
		3	0.6364	0.5999	1.204	1.143	0.5094	1.324
		5	0.7853	0.3354	0.5258	0.8927	0.6973	0.4203
		7	0.7292	0.6829	0.4737	0.5518	0.6618	0.5746
		10	1.008	0.9685	1.286	1.187	0.7208	0.8459
		14	1.154	0.8281	0.6316	0.721	0.4192	1.005
		21	1.673	1.273	1.179	1.792	2.064	2.276
	eNOS	2	2.079	2.13	0.8012	2.89	2.818	1.627
		3	0.2888	0.5509	0.7836	0.6164	0.3428	1.028
		5	0.7217	0.3685	0.4758	0.4939	0.6382	0.3552
		7	0.5748	1.061	0.4794	0.5732	0.9826	0.8382
		10	1.344	1.219	1.743	1.299	1.602	1.071
		14	1.653	1.46	1.17	1.128	0.7196	1.4
		21	1.541	1.55	1.032	2.132	2.134	1.75
	iNOS	2	1.012	0.9769	0.4301	1.375	1.132	1.437
		3	0.3013	0.3472	0.7747	0.6255	0.3454	1.002
		5	0.7217	0.4424	0.42	0.549	0.5908	0.4296
		7	0.611	1.045	0.6184	0.7407	1.234	0.9327
		10	1.9	1.141	1.704	1.807	1.371	0.8331
		14	2.298	2.059	1.838	1.524	0.9367	2.112
		21	1.744	1.442	1.424	2.646	2.204	2.283
	VEGFa	2	0.6424	0.6274	0.6737	0.39	0.6888	0.6089
		3	0.3457	0.2882	0.532	0.3537	0.3242	0.3759
		5	1.114	0.7011	0.7319	0.7049	0.7768	0.4673
		7	0.7049	1.394	0.6803	0.5886	1.058	1.124
		10	2.237	1.691	2.271	2.388	1.931	1.213
		14	1.969	1.81	1.311	0.9891	0.6789	1.71
		21	1.982	2.854	2.387	3.096	3.808	3.509
	Pecam1	2	1.497	1.306	0.9663	1.751	1.446	1.872
		3	0.3916	0.4493	0.9488	0.7379	0.3389	1.211
		5	0.8464	0.4083	0.4897	0.6188	0.742	0.3959
		7	0.7056	1.056	0.6121	0.7163	1.215	0.8834
		10	1.509	1.103	1.382	1.827	1.18	0.7544
		14	1.491	1.379	1.436	0.8338	0.5651	1.504
		21	1.399	1.557	1.225	2.194	2.205	2.024
	Kdr	2	1.099	0.9604	0.4596	1.25	1.179	1.054
		3	0.2304	0.3337	0.5872	0.3926	0.3078	0.827
		5	0.9269	0.3117	0.4407	0.5301	0.5712	0.357
		7	0.4985	1.145	0.4713	0.6106	1.228	0.8383
		10	1.842	1.319	2.041	1.831	1.634	0.8469
		14	1.971	1.726	1.164	1.024	0.7869	1.759
		21	1.983	2.186	4.013	3.905	3.381	7.799
	CD34	2	1.245	0.7744	1.192	1.022	1.254	1.094
		3	0.6815	0.7991	0.9428	1.125	0.9264	1.098
		5	0.9291	0.9024	0.8117	0.9257	0.7116	0.9634
		7	0.8545	0.9771	0.919	0.9549	1.048	0.9363
		10	1.065	0.6851	0.982	1.095	0.6649	0.9223
		14	0.9693	1.17	1.284	0.9539	1.131	1.21
		21	1.899	0.8373	1.167	1.449	1.319	1.05
	Fgf2	2	0.93	1.364	1.552	1.056	1.171	1.619
		3	0.5999	0.6914	0.821	0.7511	0.9208	0.8693
		5	0.8048	0.939	0.9483	0.8663	0.8256	1.006
		7	0.5615	1.133	0.5087	0.5467	0.8399	0.8172
		10	0.6768	1.132	2.057	0.8887	1.35	1.403
		14	1.081	0.8235	0.7175	0.7473	0.7471	1.064
		21	1.409	1.866	1.173	1.636	1.986	1.958
	Fgfr1	2	1.151	1.041	1.191	1.224	1.163	1.252
		3	1.214	1.371	1.788	1.62	1.386	2.273
		5	1.759	0.9401	0.9409	1.227	1.558	1.006
		7	0.6569	0.9082	0.6063	0.8012	0.7095	0.729
		10	0.8654	0.764	1.016	0.8265	0.9165	0.8297
		14	0.7549	0.6935	0.4895	0.5598	0.5818	0.7072
		21	1.213	0.8573	1.107	1.166	1.363	1.264
